# Supplementary material for: Weak Phd2-Hif-1α Affinity Coupled with High Basal Expression Is Predicted to Enhance HIF Pathway Flexibility in Nile Tilapia (Oreochromis niloticus)
Source: Animals (Basel). 2026 May 21;16(10):1561. doi: 10.3390/ani16101561 (PMC13203693; doi:10.3390/ani16101561)
Supplement: Supplementary file 1 [file animals-16-01561-s001.zip]

Archive with 2 entries (2 files):
- Table S4. Detailed information of downstream genes.xlsx
- tilapia supplementary material  v0.3.pdf
