# Supplementary material for: Weak Phd2-Hif-1α Affinity Coupled with High Basal Expression Is Predicted to Enhance HIF Pathway Flexibility in Nile Tilapia (Oreochromis niloticus)
Source: Animals (Basel). 2026 May 21;16(10):1561. doi: 10.3390/ani16101561 (PMC13203693; doi:10.3390/ani16101561)
Supplement: Supplementary file 1 [file animals-16-01561-s001.zip › Table S4. Detailed information of downstream genes.xlsx]

## Sheet: Sheet1
	Table S4. Detailed information of downstream genes in four fish species
	Gene symbol	Organism	NCBI gene IDs	Reference human NCBI gene ID
	hk1	rainbow trout	110499407, 110502729, 110485868, 100136279	3098
	hk1	Nile tilapia	100534535, 100534536	3098
	hk2	rainbow trout	110525863, 110536248	3099
	hk2	Nile tilapia	100694159	3099
	gck	rainbow trout	110536311, 100135866	2645
	gck	Nile tilapia	100695414	2645
	pfkm	rainbow trout	110491922, 110532739, 110494332, 110528103	5213
	pfkm	Nile tilapia	100702997, 100534538	5213
	pfkl	rainbow trout	110501986	5211
	pfkl	Nile tilapia	100711660	5211
	pfkp	rainbow trout	110508777, 110530255, 110535533	5214
	pfkp	Nile tilapia	100698324, 100702375	5214
	aldoa	rainbow trout	110539093, 110491790, 110521904, 110498803	226
	aldoa	Nile tilapia	100534539	226
	aldob	rainbow trout	110504840, 110488635	229
	aldob	Nile tilapia	100694503	229
	aldoc	rainbow trout	118945280, 110507766, 110503925	230
	aldoc	Nile tilapia	100704344, 100696248	230
	gapdh	rainbow trout	110489300, 110496191, 110496193, 100135813, 100329212	2597
	gapdh	Nile tilapia	100696823, 100704894	2597
	pgk1	rainbow trout	110537531, 110533595	5230
	pgk1	Nile tilapia	100701118	5230
	eno1	rainbow trout	100499608, 110491163, 110494130	2023
	eno1	Nile tilapia	100701182, 100700133	2023
	eno2	rainbow trout	110488376, 110496201, 110537439, 110509600	2026
	eno2	Nile tilapia	100696295, 100690209	2026
	eno3	rainbow trout	110500814, 110531329	2027
	eno3	Nile tilapia	100699677	2027
	pklr	rainbow trout	100136164, 110536519	5313
	pklr	Nile tilapia	100711399	5313
	pkm	rainbow trout	110526352, 110506469, 110500756	5315
	pkm	Nile tilapia	100709925, 100534543	5315
	ldha	rainbow trout	110525514, 110490604	3939
	ldha	Nile tilapia	100534427	3939
	ldhb	rainbow trout	110500186, 110524881, 110490189, 110500268	3945
	ldhb	Nile tilapia	100702713, 100694281, 100534427	3945
	glut1	rainbow trout	100135909, 100135910, 110492286, 110494474	6513
	glut1	Nile tilapia	100534491, 100706315	6513
	glut2	rainbow trout	110527388, 100135945	6514
	glut2	Nile tilapia	100534484	6514
	glut3	rainbow trout	110509082, 110489278, 110496187, 110537251	6515
	glut3	Nile tilapia	100707565, 100701932	6515
	glut4	rainbow trout	110500678, 110531822	6517
	glut4	Nile tilapia	100699345	6517
	glut5	rainbow trout	110516830	6518
	glut5	Nile tilapia	106098215, 100707180	6518
	mct1	rainbow trout	110492722, 110527763, 110494698	6566
	mct1	Nile tilapia	100708667, 100695063	6566
	mct4	rainbow trout	110502948, 110499232, 110487092, 110487093	9123
	mct4	Nile tilapia	100698350, 100711927	9123
	mct2	rainbow trout	110493246, 110527963, 110532449	9194
	mct2	Nile tilapia	100706731, 100699719	9194
	mct5	rainbow trout	110492673	9122
	mct5	Nile tilapia	100711920	9122
	mct6	rainbow trout	110539069, 110485295, 110499145, 110491523	9121
	mct6	Nile tilapia	100700479	9121
	mct7	rainbow trout	110485326, 110485325, 118937837, 110499208, 110502925	9120
	mct7	Nile tilapia	100704832, 100710820	9120
	mct8	rainbow trout	110510022, 110504648, 110489039	6567
	mct8	Nile tilapia	100698749	6567
	vegfa	rainbow trout	110490183, 100136118, 110522314, 110529696	7422
	vegfa	Nile tilapia	100706193	7422
	pdha1	rainbow trout	110534083, 110535379, 110510070, 110489633	5160
	pdha1	Nile tilapia	100691217, 100709338, 100705761	5160
	pdhb	rainbow trout	110528674, 110494848	5162
	pdhb	Nile tilapia	100705334	5162
